# Supplementary material for: Insights into the venom composition and evolution of an endoparasitoid wasp by combining proteomic and transcriptomic analyses
Source: Sci Rep. 2016 Jan 25;6:19604. doi: 10.1038/srep19604 (PMC4726277; doi:10.1038/srep19604)
Supplement: Supplementary Tables [file srep19604-s2.xls]

## Sheet: Table S2
Table S2. Best blast hit in N. vitripennis venom and other ednoparasitoid venom
Query ID	Hit in other venoms	Best hit to NvVen	E-value to NvVen	Bit score to NvVen	Best hit to OEPVen	E-value to OEPVen	Bit score to OEPVen	NR ID	NR Description
comp22191_c0	both	gi|239735560|ref|NP_001155151.1|	0	744	Lhcomp326_c0_seq1	0	535	ACZ68113.1	calreticulin [Pteromalus puparum]
comp22302_c0	both	gi|238859582|ref|NP_001154991.1|	1e-48	166	Lhcomp2257_c0_seq1	5e-56	187	XP_001605737.2	PREDICTED: hypothetical protein LOC100122136 [Nasonia vitripennis]
comp23069_c0	both	gi|239735537|ref|NP_001155147.1|	2e-105	313	Lhcomp1442_c0_seq1	1e-77	242	XP_001605452.1	PREDICTED: venom acid phosphatase Acph-1-like isoform 1 [Nasonia vitripennis]
comp28533_c0	both	gi|239787140|ref|NP_001155172.1|	0	563	Lbcomp3592_c0_seq1	1e-94	283	NP_001155172.1	inosine-uridine preferring nucleoside hydrolase-like precursor [Nasonia vitripennis]
comp29111_c0	both	gi|238859601|ref|NP_001155006.1|	2e-14	66.6	Lhcomp3216_c0_seq1	2e-52	186	XP_001604431.1	PREDICTED: A disintegrin and metalloproteinase with thrombospondin motifs 16-like [Nasonia vitripennis]
comp36032_c0	both	gi|239735537|ref|NP_001155147.1|	0	758	Lhcomp1442_c0_seq1	1e-88	271	ACA60733.1	venom acid phosphatase [Pteromalus puparum]
comp36103_c0	both	gi|283046805|ref|NP_001164348.1|	3e-152	423	gi|545562712|gb|GANH01012403.1|	6e-09	50.1	NP_001164348.1	serine protease precursor [Nasonia vitripennis]
comp39512_c0	both	gi|345481728|ref|XP_001603438.2|	2e-67	217	gi|162568926|gb|ABY19389.1|	9e-32	122	XP_001603579.2	PREDICTED: hypothetical protein LOC100119874 [Nasonia vitripennis]
comp40292_c0	both	gi|156551487|ref|XP_001605133.1|	5e-36	124	gi|631415285|gb|GBCU01000008.1|	4e-21	84	XP_001604991.1	PREDICTED: chymotrypsin-1 [Nasonia vitripennis]
comp41097_c0	both	gi|239050502|ref|NP_001155085.1|	2e-115	355	Lbcomp2100_c0_seq1	1e-122	375	XP_003427944.1	PREDICTED: glucose dehydrogenase [acceptor]-like [Nasonia vitripennis]
comp41685_c0	both	gi|238859601|ref|NP_001155006.1|	1e-28	106	gi|545574154|gb|GANH01000961.1|	4e-17	74.3	XP_001606746.2	PREDICTED: hypothetical protein LOC100123135 [Nasonia vitripennis]
comp43143_c1	both	gi|239787146|ref|NP_001155175.1|	4e-42	142	Lhcomp513_c0_seq1	4e-11	57	NP_001166092.1	serine protease 87 precursor [Nasonia vitripennis]
comp43276_c5	both	gi|239735572|ref|NP_001155154.1|	8e-16	65.9	gi|310915136|emb|CBN72521.1|	1e-22	87	CBN72521.1	venom protein A1YI24CM3 [Chelonus inanitus]
comp43397_c2	both	gi|239735537|ref|NP_001155147.1|	2e-62	198	Lhcomp1442_c0_seq1	4e-54	177	XP_003427357.1	PREDICTED: venom acid phosphatase Acph-1-like [Nasonia vitripennis]
comp44303_c0	both	gi|345480481|ref|XP_001602724.2|	2e-77	248	gi|162568926|gb|ABY19389.1|	2e-44	163	XP_001606517.2	PREDICTED: hypothetical protein LOC100122910 [Nasonia vitripennis]
comp44498_c3	both	gi|239048216|ref|NP_001155043.1|	0	728	Lhcomp513_c0_seq1	2e-75	237	NP_001155043.1	serine protease 22 precursor [Nasonia vitripennis]
comp45101_c0	both	gi|156546176|ref|XP_001603715.1|	4e-125	351	gi|162568928|gb|ABY19390.1|	3e-46	151	XP_003428123.1	PREDICTED: venom allergen 3-like isoform 1 [Nasonia vitripennis]
comp45178_c0	both	gi|156554703|ref|XP_001604839.1|	0	1128	gi|631415303|gb|GBCU01000002.1|	2e-98	310	XP_001604839.1	PREDICTED: gamma-glutamyltranspeptidase 1 [Nasonia vitripennis]
comp22193_c0	no hit	gi|238908536|ref|NP_001155030.1|	1.4	19.6	Lhcomp2898_c0_seq7	0.56	22.7	XP_003426294.1	PREDICTED: hypothetical protein LOC100678001 isoform 1 [Nasonia vitripennis]
comp22216_c0	no hit	gi|239787132|ref|NP_001155169.1|	2.6	21.6	gi|631415279|gb|GBCU01000010.1|	2.9	23.9	XP_001602184.1	PREDICTED: alpha-amylase 1-like [Nasonia vitripennis]
comp22365_c0	no hit	gi|238908542|ref|NP_001155039.1|	0.021	28.1	Lbcomp1827_c0_seq1	3.5	23.1	XP_001605945.2	PREDICTED: hypothetical protein LOC100122343 [Nasonia vitripennis]
comp28217_c0	no hit	gi|345481728|ref|XP_001603438.2|	2e-07	44.3	Lhcomp30_c0_seq1	0.46	25.8	XP_001601835.2	PREDICTED: hypothetical protein LOC100117668 [Nasonia vitripennis]
comp28774_c0	no hit	gi|239787112|ref|NP_001155159.1|	0.87	24.3	Lhcomp185_c0_seq1	0.46	27.7	XP_003424971.1	PREDICTED: hypothetical protein LOC100679301 [Nasonia vitripennis]
comp36018_c0	no hit	gi|283046811|ref|NP_001164350.1|	1e-09	43.5	gi|545562752|gb|GANH01012363.1|	0.3	22.7	XP_003424976.1	PREDICTED: hypothetical protein LOC100680056 [Nasonia vitripennis]
comp37024_c0	no hit	gi|238859591|ref|NP_001154998.1|	1.7	18.9	gi|162568926|gb|ABY19389.1|	0.006	27.3	XP_003424286.1	PREDICTED: hypothetical protein LOC100678044 [Nasonia vitripennis]
comp39496_c0	no hit	gi|238908536|ref|NP_001155030.1|	0.28	21.2	Lhcomp703_c3_seq7	0.94	21.9	NP_001155028.1	venom protein K precursor [Nasonia vitripennis]
comp39967_c0	no hit	gi|345488422|ref|XP_001599462.2|	0.58	23.1	Lhcomp321_c0_seq1	4.4	22.3	XP_001604854.1	PREDICTED: low-density lipoprotein receptor-related protein 2-like [Nasonia vitripennis]
comp40194_c0	no hit	gi|239787146|ref|NP_001155175.1|	0.1	25.4	Lhcomp1100_c0_seq1	0.77	25	XP_001600730.2	PREDICTED: blastula protease 10-like [Nasonia vitripennis]
comp41010_c0	no hit	gi|345481728|ref|XP_001603438.2|	0.004	29.6	Lhcomp1605_c0_seq1	0.16	26.9	XP_003424464.1	PREDICTED: hypothetical protein LOC100679659 isoform 1 [Nasonia vitripennis]
comp43694_c1	no hit	gi|239050560|ref|NP_001155087.1|	0.16	24.3	Lbcomp1611_c0_seq1	1.7	23.1	XP_003428033.1	PREDICTED: ribonuclease 1-like [Nasonia vitripennis]
comp44055_c7	no hit	gi|238859587|ref|NP_001154996.1|	0.08	23.1	Lhcomp54_c0_seq1	0.24	23.5	NP_001155016.1	serine protease homolog 29 precursor [Nasonia vitripennis]
comp6391_c0	no hit	gi|238859591|ref|NP_001154998.1|	0.017	24.3	Lhcomp1346_c0_seq1	5e-07	40	XP_001607602.1	PREDICTED: hypothetical protein LOC100123845 [Nasonia vitripennis]
comp22190_c0	NvV hit only	gi|239787138|ref|NP_001155171.1|	0	676	gi|545562029|gb|GANH01013086.1|	0.58	25.8	NP_001155171.1	venom protein D precursor [Nasonia vitripennis]
comp22195_c0	NvV hit only	gi|238859585|ref|NP_001154995.1|	4e-25	84	Lhcomp4329_c0_seq1	1.5	20.8	XP_003425788.1	PREDICTED: hypothetical protein LOC100677882 [Nasonia vitripennis]
comp22198_c0	NvV hit only	gi|238908542|ref|NP_001155039.1|	3e-10	52.8	Lhcomp3810_c0_seq1	5.4	22.7	XP_003424263.1	PREDICTED: hypothetical protein LOC100678968 [Nasonia vitripennis]
comp22199_c0	NvV hit only	gi|238908534|ref|NP_001155029.1|	7e-53	158	Lhcomp54_c0_seq1	0.11	25.4	NP_001155029.1	venom protein L precursor [Nasonia vitripennis]
comp22466_c0	NvV hit only	gi|239787134|ref|NP_001155170.1|	3e-121	339	gi|315131313|emb|CBM69265.1|	0.94	23.5	NP_001155170.1	venom protein U precursor [Nasonia vitripennis]
comp28596_c0	NvV hit only	gi|238908542|ref|NP_001155039.1|	0	545	Lbcomp2100_c0_seq1	0.36	26.6	NP_001155039.1	lipase-like venom protein precursor [Nasonia vitripennis]
comp28685_c0	NvV hit only	gi|156547171|ref|XP_001603886.1|	7e-16	71.6	Lhcomp1630_c0_seq4	1.1	25	NP_001153351.1	glucosamine (N-acetyl)-6-sulfatase precursor [Nasonia vitripennis]
comp29468_c0	NvV hit only	gi|156551487|ref|XP_001605133.1|	1e-15	62	Lhcomp513_c0_seq1	2e-07	40.8	NP_001166090.1	serine protease 73 precursor [Nasonia vitripennis]
comp29610_c1	NvV hit only	gi|239735567|ref|NP_001155153.1|	2e-51	162	Lhcomp436_c0_seq1	0.44	22.7	XP_001607234.1	PREDICTED: kynurenine--oxoglutarate transaminase 3-like [Nasonia vitripennis]
comp36113_c0	NvV hit only	gi|238859625|ref|NP_001155017.1|	2e-62	189	gi|631415285|gb|GBCU01000008.1|	1e-09	49.3	NP_001155017.1	serine protease 33 precursor [Nasonia vitripennis]
comp36121_c0	NvV hit only	gi|283046803|ref|NP_001164347.1|	3e-43	138	Lhcomp3651_c0_seq1	3	21.9	NP_001164347.1	venom protein J precursor [Nasonia vitripennis]
comp36135_c0	NvV hit only	gi|239735577|ref|NP_001155156.1|	7e-54	171	Lbcomp138_c0_seq1	0.17	25.4	XP_003704057.1	PREDICTED: kynurenine--oxoglutarate transaminase 3-like [Megachile rotundata]
comp36458_c0	NvV hit only	gi|239735554|ref|NP_001155149.1|	7e-84	251	gi|545562801|gb|GANH01012314.1|	1.8	22.7	XP_003424242.1	PREDICTED: beta-1,3-glucan-binding protein [Nasonia vitripennis]
comp39484_c0	NvV hit only	gi|238908540|ref|NP_001155031.1|	2e-89	253	Lhcomp284_c1_seq1	0.048	26.6	NP_001155031.1	venom protein O precursor [Nasonia vitripennis]
comp39522_c0	NvV hit only	gi|239735556|ref|NP_001155150.1|	5e-68	197	Lhcomp284_c1_seq1	7e-05	34.3	NP_001155150.1	GOBP-like venom protein precursor [Nasonia vitripennis]
comp39547_c0	NvV hit only	gi|239735577|ref|NP_001155156.1|	0	833	Lhcomp312_c1_seq1	0.15	27.7	XP_001607237.1	PREDICTED: kynurenine--oxoglutarate transaminase 1-like [Nasonia vitripennis]
comp41786_c2	NvV hit only	gi|238908542|ref|NP_001155039.1|	8e-11	50.4	Lhcomp2240_c0_seq1	2.9	21.2	NP_001155039.1	lipase-like venom protein precursor [Nasonia vitripennis]
comp42418_c0	NvV hit only	gi|239050560|ref|NP_001155087.1|	0	613	gi|545569163|gb|GANH01005952.1|	5.3	23.1	NP_001155087.1	endonuclease-like venom protein precursor [Nasonia vitripennis]
comp43143_c3	NvV hit only	gi|239787146|ref|NP_001155175.1|	1e-11	50.8	gi|631415285|gb|GBCU01000008.1|	0.4	21.9	NP_001166092.1	serine protease 87 precursor [Nasonia vitripennis]
comp44465_c2	NvV hit only	gi|239047943|ref|NP_001155040.1|	0	695	Lbcomp225_c0_seq1	0.093	27.7	NP_001155040.1	low-density lipoprotein receptor-like venom protein precursor [Nasonia vitripennis]
comp44469_c0	NvV hit only	gi|239735550|ref|NP_001155148.1|	2e-65	218	Lhcomp4159_c1_seq1	0.46	26.9	XP_001601350.2	PREDICTED: esterase E4 [Nasonia vitripennis]
comp44498_c8	NvV hit only	gi|238859589|ref|NP_001154997.1|	7e-14	62	gi|315131307|emb|CBM69262.1|	0.55	25	XP_001601472.1	PREDICTED: hypothetical protein LOC100117405 [Nasonia vitripennis]
comp44819_c3	NvV hit only	gi|238859582|ref|NP_001154991.1|	2e-72	220	Lhcomp2257_c0_seq1	7e-06	38.5	NP_001154991.1	lipase A-like precursor [Nasonia vitripennis]
comp45096_c0	NvV hit only	gi|283046795|ref|NP_001164344.1|	5e-23	79.7	Lhcomp1346_c0_seq1	1.2	21.9	NP_001164344.1	venom protein G precursor [Nasonia vitripennis]
comp45164_c0	NvV hit only	gi|239787132|ref|NP_001155169.1|	8e-98	275	Lhcomp42_c0_seq1	0.012	28.9	NP_001155169.1	venom protein Z precursor [Nasonia vitripennis]
comp22192_c0	OEPV hit only	gi|239050560|ref|NP_001155087.1|	0.45	24.3	Lhcomp1269_c0_seq1	0	699	XP_001599732.1	PREDICTED: protein disulfide-isomerase A3-like [Nasonia vitripennis]
comp22275_c0	OEPV hit only	gi|239735537|ref|NP_001155147.1|	0.11	25.8	gi|545562029|gb|GANH01013086.1|	8e-42	148	XP_003425157.1	PREDICTED: pancreatic lipase-related protein 2-like [Nasonia vitripennis]
comp28462_c0	OEPV hit only	gi|156547171|ref|XP_001603886.1|	0.15	23.9	gi|545562029|gb|GANH01013086.1|	2e-31	112	XP_003426830.1	PREDICTED: pancreatic lipase-related protein 2-like [Nasonia vitripennis]
comp36060_c0	OEPV hit only	gi|345488422|ref|XP_001599462.2|	4	20.4	gi|545562029|gb|GANH01013086.1|	2e-50	168	XP_003427888.1	PREDICTED: pancreatic triacylglycerol lipase-like [Nasonia vitripennis]
comp36384_c0	OEPV hit only	gi|345488422|ref|XP_001599462.2|	2.7	20.4	Lhcomp1564_c0_seq1	7e-47	152	XP_001606905.1	PREDICTED: gamma-interferon-inducible lysosomal thiol reductase-like [Nasonia vitripennis]
comp40314_c0	OEPV hit only	gi|345498449|ref|XP_001607488.2|	0.13	25.8	gi|315131347|emb|CBM69282.1|	4e-42	150	NP_001154975.1	major royal jelly protein-like 7 precursor [Nasonia vitripennis]
comp41377_c0	OEPV hit only	gi|238859601|ref|NP_001155006.1|	0.42	23.5	gi|315131347|emb|CBM69282.1|	3e-13	63.5	NP_001154978.1	major royal jelly protein-like 9 precursor [Nasonia vitripennis]
comp42334_c0	OEPV hit only	gi|239787110|ref|NP_001155158.1|	0.3	23.5	gi|162568936|gb|ABY19394.1|	1e-60	186	XP_003425370.1	PREDICTED: protein lethal(2)essential for life-like [Nasonia vitripennis]
comp42400_c0	OEPV hit only	gi|239787134|ref|NP_001155170.1|	3.5	20.4	Lbcomp6415_c0_seq1	2e-38	135	XP_001604366.1	PREDICTED: protein FAM151A-like [Nasonia vitripennis]
comp42555_c0	OEPV hit only	gi|239735537|ref|NP_001155147.1|	0.42	21.9	gi|315131329|emb|CBM69273.1|	2e-16	67.8	XP_003425033.1	PREDICTED: lipase member H-like [Nasonia vitripennis]
comp43457_c1	OEPV hit only	gi|239787860|ref|NP_001155183.1|	0.79	24.3	Lhcomp224_c1_seq1	5e-52	182	XP_001602351.1	PREDICTED: hypothetical protein LOC100118367 [Nasonia vitripennis]
comp45112_c0	OEPV hit only	gi|156552854|ref|XP_001600149.1|	0.007	29.6	gi|545562029|gb|GANH01013086.1|	2e-39	140	XP_003425157.1	PREDICTED: pancreatic lipase-related protein 2-like [Nasonia vitripennis]
comp45389_c0	OEPV hit only	gi|239050502|ref|NP_001155085.1|	0.11	26.2	Lhcomp7949_c0_seq1	3e-169	489	XP_003423840.1	PREDICTED: adenosine deaminase CECR1-like [Nasonia vitripennis]
P. puparum venom proteins, which hit (e-value ≤ 1e-5 and bit score ≥ 50) both to venom proteins from N. vitripennis and other endoparasitoid and show higher similarities to venom proteins from other endoparasitoids than N. vitripennis, are labeled with red.NvVen=N. vitripennis venom, OEPVen=other endoparasitoid venom

## Sheet: Table S3
Table S3. Pairwise nonsynonymous and synonymous substitution rates amonge calreticulin from parasitoid wasps.
dN(dS)	P. puparum	N. vitripennis	L. heterotoma	L. boulardi	H. didymator	M. hyperodae	M. demolitor	C . rubecula
P. puparum	0(0)	0.0222(0.3078)	0.1583(21.6095)	0.1444(12.5805)	0.1711(59.9508)	0.1499(11.8148)	0.1465(6.1871)	0.1646(6.3699)
N. vitripennis	0.0222(0.3078)	0(0)	0.1632(5.4500)	0.1500(13.2530)	0.1793(31.8129)	0.1671(12.8580)	0.1454(7.4250)	0.1667(8.9000)
L. heterotoma	0.1583(21.6095)	0.1632(5.4500)	0(0)	0.0552 (0.4977)	0.1646(13.6100)	0.1764(3.8816)	0.1653(23.6265)	0.1807(45.7909)
L. boulardi	0.1444(12.5805)	0.1500(13.2530)	0.0552 (0.4977)	0(0)	0.1692(17.9506)	0.1605(9.1337)	0.1595(27.4775)	0.1747(21.0263)
H. didymator	0.1711(59.9508)	0.1793(31.8129)	0.1646(13.6100)	0.1692(17.9506)	0(0)	0.1689(11.8211)	0.1202(6.8153)	0.1261(46.4084)
M. hyperodae	0.1499(11.8148)	0.1671(12.8580)	0.1764(3.8816)	0.1605(9.1337)	0.1689(11.8211)	0(0)	0.1359(1.7986)	0.1484(2.0726)
M. demolitor	0.1465(6.1871)	0.1454(7.4250)	0.1653(23.6265)	0.1595(27.4775)	0.1202(6.8153)	0.1359(1.7986)	0(0)	0.0270(0.6324)
C . rubecula	0.1646(6.3699)	0.1667(8.9000)	0.1807(45.7909)	0.1747(21.0263)	0.1261(46.4084)	0.1484(2.0726)	0.0270(0.6324)	0(0)
dN: the number of nonsynonymous substitutions per non-synonymous site; dS: the number of synonymous substitutions per synonymous site. Pairwise dN and dS were calculated by CodeML.
